# Supplementary material for: Low Host Abundance and High Temperature Determine Switching from Lytic to Lysogenic Cycles in Planktonic Microbial Communities in a Tropical Sea (Red Sea)
Source: Viruses. 2020 Jul 15;12(7):761. doi: 10.3390/v12070761 (PMC7411798; doi:10.3390/v12070761)
Supplement: Supplementary file 1 [file viruses-12-00761-s001.zip]

Archive with 1 entries (1 files):
- viruses-790352-supplementary.eps
